# Supplementary material for: Structural Protein Analysis of Driver Gene Mutations in Conjunctival Melanoma
Source: Genes (Basel). 2021 Oct 15;12(10):1625. doi: 10.3390/genes12101625 (PMC8535873; doi:10.3390/genes12101625)
Supplement: Supplementary file 1 [file genes-12-01625-s001.zip]

Archive with 1 entries (1 files):
- genes-1400919-supplementary.pdf
